# Supplementary material for: Digital Health Technologies in the Treatment of Chronic Pelvic Pain Syndromes: A Systematic Review of Randomized Clinical Trials
Source: Healthcare (Basel). 2025 Oct 22;13(21):2665. doi: 10.3390/healthcare13212665 (PMC12608623; doi:10.3390/healthcare13212665)
Supplement: Supplementary file 1 [file healthcare-13-02665-s001.zip]

Archive with 1 entries (1 files):
- healthcare-3867355-supplementary.pdf
